# Supplementary material for: Long-Term Therapeutic Effects of 225Ac-DOTA-E[c(RGDfK)]2 Induced by Radiosensitization via G2/M Arrest in Pancreatic Ductal Adenocarcinoma
Source: Pharmaceutics. 2024 Dec 24;17(1):9. doi: 10.3390/pharmaceutics17010009 (PMC11768328; doi:10.3390/pharmaceutics17010009)
Supplement: Supplementary file 1 [file pharmaceutics-17-00009-s001.zip]

Archive with 1 entries (1 files):
- pharmaceutics-3371007-supplementary.pdf
